# Supplementary material for: All-Purpose Measure of Electron Correlation for Multireference Diagnostics
Source: J Chem Theory Comput. 2023 Dec 29;20(2):721–7. doi: 10.1021/acs.jctc.3c01073 (PMC10809408; doi:10.1021/acs.jctc.3c01073)
Supplement: Supplementary file 2 — ct3c01073_si_002.xlsx [file ct3c01073_si_002.xlsx]

## Sheet: Sheet1
Set	Molecule not considered
ADIM6	AD6
	AD7
ALKBDE10	bef
	f
	h
	k
	lio
	li
	nao
	na
	o
	s
Amino 20x4	TRP_xac
	TRP_xaf
	TRP_xag
	TRP_xah
	TRP_xao
	c2h5
BH76RC	c2h5
	c2h5ts
	c3h7
	c3h7ts
	CH2OH
	ch3fclts
	ch3
	cl
	f
	hch3clts
	hclhts
	hco
	hcots
	hf2ts
	hfch3ts
	hfhts
	hn2
	hn2ts
	h
	HS
	N2H
	n2ohts
	NH2
	NH
	oh
	O
	PH2
	RKT01
	RKT02
	RKT03
	RKT04
	RKT05
	RKT06
	RKT07
	RKT08
	RKT09
	RKT10
	RKT11
	RKT12
	RKT13
	RKT14
	RKT15
	RKT16
	RKT17
	RKT18
	RKT19
	RKT20
	RKT21
BSR36	c2
	c3
	c4
	r15
DC13	r16
	c20bowl
	c20cage
	ISO_E35
	ISO_P35
	omcb
G21EA	s2
	EA_10n
	EA_11n
	EA_11
	EA_12n
	EA_13n
	EA_14n
	EA_14
	EA_15
	EA_16n
	EA_17n
	EA_17
	EA_18n
	EA_19n
	EA_20n
	EA_20
	EA_21n
	EA_21
	EA_22n
	EA_23n
	EA_23
	EA_24n
	EA_24
	EA_25
	EA_8n
	EA_8
	EA_9n
	EA_9
	EA_cl
	EA_c-
	EA_c
	EA_f
	EA_o-
	EA_o
	EA_p-
	EA_p
	EA_si-
	EA_si
	EA_s-
G21IP	EA_s
	12
	137
	19
	37
	44
	al
	be+
	b
	cl
	cl+
	c
	c+
	f
	f+
	h
	IP_59
	IP_60
	IP_61
	IP_62
	IP_63
	IP_64
	IP_65
	IP_67
	IP_68
	IP_70
	IP_71
	IP_72
	IP_73
	IP_74
	IP_75
	IP_76
	IP_77
	IP_78
	IP_79
	IP_80
	IP_n65
	li
	mg+
	na
	n
	n+
	o
	o+
	p
	p+
	si
	si+
	s
HEAVYSB11	s+
	asme2
	br
	cl
	geh3
	pbme3
	pme2
	sbme2
	she
	sh
	snme3
INV24	teme
	BN_Corannulene
	BN_Corannulene_TS
	BN_Sumanene
	BN_Sumanene_TS
	Corannulene
	Corannulene_TS
	Dibenzocarbazole
	Dibenzocarbazole_TS
	Dibenzocycloheptene
	Dibenzocycloheptene_TS
	Hexahelicene
	Hexahelicene_TS
	Methinecyanine
	Methinecyanine_TS
	PPh3
	PPh3_TS
	Pentahelicene
	Pentahelicene_TS
	Sumanene
	Sumanene_TS
	Tetrabenzopyracylene
	Tetrabenzopyracylene_TS
	Tetrahelicene
	Tetrahelicene_TS
	Triazasumanene
	Triazasumanene_TS
	Triindenotriphenylene
MB16-43	Triindenotriphenylene_TS
	02.out:Total
	05.out:Total
	06.out:Total
	07.out:Total
	08.out:Total
	10.out:Total
	13.out:Total
	16.out:Total
	18.out:Total
	22.out:Total
	26.out:Total
	27.out:Total
	28.out:Total
	29.out:Total
	30.out:Total
	33.out:Total
	34.out:Total
	36.out:Total
	40.out:Total
	41.out:Total
	42.out:Total
	43.out:Total
	O2.out:Total
RC21	S2.out:Total
	10e
	10p1
	1e
	1p3
	2e
	2p2
	3e
	3int1
	3int2
	3int3
	3p2
	4e
	5e
	6e
	6int
	6p1
	7e
	7p1
	7p4
	7p6
	8e
	8p1
	9e
	9p1
	me
RSE43	pr
	P10
	P11
	P12
	P13
	P15
	P16
	P17
	P18
	P19
	P1
	P20
	P21
	P22
	P23
	P24
	P25
	P26
	P27
	P28
	P29
	P2
	P30
	P31
	P32
	P33
	P34
	P35
	P36
	P37
	P38
	P39
	P3
	P40
	P41
	P42
	P43
	P44
	P45
	P4
	P5
	P6
	P7
	P8
W4-11	P9
	ch2ch
	cf
	ch2nh2
	ch2-trip
	ch3nh
	ch3
	C-hooo
	ch
	cloo
	clo
	cl
	cn
	c
	etene
	fo2
	f
	h2cn
	hoo
	hcnh
	hco
	h
	hs
	n2h
	nh2
	nh
	no2
	no
	n
	o2
	oclo
	of
	oh
	o
	p
	s2
	sif
	sih
	si
	so
	s
	ssh
	T-hooo
	al
	b2
	bn3pi
	b
WATER27	cch
	H2O20es
	H2O20fc
	H2O20fs
YBDE18	H2O20
ISOL24	ch2
	i10e
	i10p
	i11e
	i11p
	i12e
	i12p
	i13e
	i13p
	i14e
	i14p
	i15e
	i15p
	i16e
	i16p
	i17e
	i17p
	i18e
	i18p
	i19e
	i19p
	i1e
	i1p
	i20e
	i20p
	i21e
	i21p
	i22e
	i22p
	i23e
	i23p
	i24e
	i24p
	i2e
	i2p
	i3e
	i3p
	i4e
	i4p
	i5e
	i5p
	i6e
	i6p
	i7e
	i7p
	i8e
	i8p
	i9e
PCONF21	i9p
	114
	215
	224
	300
	357
	366
	412
	444
	470
	691
	99
	GLY_ab
	GLY_aL
	GLY_aR
	GLY_b
	GLY_pII
	SER_ab
	SER_aL
	SER_aR
	SER_b
IDISP	SER_pII
	antdimer
	ant
	F14f
	F14l
	F22f
	F22l
	h2
	pc22
	undecan1
C60ISO	undecan2
	10
	1
	2
	3
	4
	5
	6
	7
	8
SIE4x4	9
	H2+_1.0
	H2+_1.25
	H2+_1.5
	H2+_1.75
	H2o2+_1.0
	H2o2+_1.25
	H2o2+_1.5
	H2o2+_1.75
	h2o
	h2o+
	He2+_1.0
	He2+_1.25
	He2+_1.5
	He2+_1.75
	he+
	h
	Nh32+_1.0
	Nh32+_1.25
	Nh32+_1.5
	Nh32+_1.75
	NH3
MCONF	nh3+
	10
	11
	12
	13
	14
	15
	16
	17
	18
	19
	1
	20
	21
	22
	23
	24
	25
	26
	27
	28
	29
	2
	30
	31
	32
	33
	34
	35
	36
	37
	38
	39
	3
	40
	41
	42
	43
	44
	45
	46
	47
	48
	49
	4
	50
	51
	52
	5
	6
	7
	8
UPU23	9
	0a
	0b
	1a
	1b
	1c
	1e
	1f
	1g
	1m
	1p
	2a
	2h
	2p
	3a
	3b
	3d
	4b
	5z
	6p
	7a
	7p
	8d
	9a
	aa
